# Supplementary material for: Vulnerability Assessment of Six Endemic Tibetan-Himalayan Plants Under Climate Change and Human Activities
Source: Plants (Basel). 2025 Aug 5;14(15):2424. doi: 10.3390/plants14152424 (PMC12349231; doi:10.3390/plants14152424)
Supplement: Supplementary file 1 [file plants-14-02424-s001.zip]

Archive with 1 entries (1 files):
- plants-3719778-supplementary.pdf
